# Supplementary material for: Standard versus distal Roux-en-Y gastric bypass in patients with BMI 50–60 kg/m2: 5-year outcomes of a double-blind, randomized clinical trial
Source: BJS Open. 2021 Nov 17;5(6):zrab105. doi: 10.1093/bjsopen/zrab105 (PMC8599874; doi:10.1093/bjsopen/zrab105)
Supplement: zrab105_Supplementary_Data [file zrab105_supplementary_data.zip]

Archive with 2 entries (2 files):
- CONSORT_Checklist.doc
- Supplementary_material.docx
